# Supplementary material for: AQP9 Expression in Glioblastoma Multiforme Tumors Is Limited to a Small Population of Astrocytic Cells and CD15+/CalB+ Leukocytes
Source: PLoS One. 2013 Sep 25;8(9):e75764. doi: 10.1371/journal.pone.0075764 (PMC3783410; doi:10.1371/journal.pone.0075764)
Supplement: File S1 — Analysis of publicly available microarray data sets for correlation between AQP9 expression and other transcripts. AQP9 mRNA was co-regulated with several transcripts (ranked by Pearson r) encoding components of the innate immune response, such as complement components and molecules known to mediate responses to bacterial lipopolysaccharide (LPS). Specifically, AQP9 expression appeared highly correlated with calgranulin A (S100A8) and calgranulin B (S100A9). (XLSX) [file pone.0075764.s002.xlsx]

## Sheet: Sheet1
	Parameter	Affyprobeminer, specific to gene products	Number of XY Pairs	Pearson r	95% confidence interval	P value (two-tailed)	P value summary	Is the correlation significant? (alpha=0.05)	R squared		probe miner gene name	gene name
202917_s_at	NM_002964	NM_002964.3	180	0.799	0.7391 to 0.8464	< 0.0001	***	Yes	0.3637	202917_s_at		S100 calcium binding protein A8 Homo sapiens
203535_at	NM_002965	NM_002965.3	180	0.7602	0.6907 to 0.8157	< 0.0001	***	Yes	0.2995	203535_at		S100 calcium binding protein A9 Homo sapiens
210225_x_at	AF009635	NM_001081450.1;NM_006864.2;XM_002345208.1	180	0.7455	0.6725 to 0.8041	< 0.0001	***	Yes	0.1983	210225_x_at	LILRB3;LOC100293747 (PREDICTED: Homo sapiens similar to immunoglobulin-like transcript 5 protein (LOC100293747))	leukocyte immunoglobulin-like receptor, subfamily B (with TM and ITIM domains), member 3 Homo sapiens
205349_at	NM_002068	NM_002068.2	180	0.7246	0.6469 to 0.7874	< 0.0001	***	Yes	0.2471	205349_at		guanine nucleotide binding protein (G protein), alpha 15 (Gq class) Homo sapiens
214370_at	AW238654	NM_002964.3	180	0.7038	0.6215 to 0.7708	< 0.0001	***	Yes	0.1175	214370_at	S100A8	S100 calcium binding protein A8 Homo sapiens
200839_s_at	NM_001908	NM_001908.3;NM_147780.2;NM_147781.2;NM_147782.2;NM_147783.2	180	0.6929	0.6082 to 0.7619	< 0.0001	***	Yes	0.5778	200839_s_at	CTSB	cathepsin B Homo sapiens
200838_at	NM_001908	NM_001908.3;NM_147780.2;NM_147781.2;NM_147782.2;NM_147783.2	180	0.6897	0.6043 to 0.7593	< 0.0001	***	Yes	0.6384	200838_at	CTSB	cathepsin B Homo sapiens
213274_s_at	AA020826	NM_001908.3;NM_147780.2;NM_147781.2;NM_147782.2;NM_147783.2	180	0.6809	0.5937 to 0.7523	< 0.0001	***	Yes	0.149	213274_s_at	CTSB	cathepsin B Homo sapiens
210784_x_at	AF009634	NM_001081450.1;NM_006864.2;XM_002345208.1	180	0.6668	0.5768 to 0.7409	< 0.0001	***	Yes	0.1733	210784_x_at	LILRB3;LOC100293747	leukocyte immunoglobulin-like receptor, subfamily B (with TM and ITIM domains), member 3 Homo sapiens
213624_at	AA873600	NM_006714.3	180	0.6639	0.5733 to 0.7385	< 0.0001	***	Yes	0.1361	213624_at	SMPDL3A	sphingomyelin phosphodiesterase, acid-like 3A Homo sapiens
213275_x_at	W47179	NM_001908.3;NM_147780.2;NM_147781.2;NM_147782.2;NM_147783.2	180	0.6613	0.5702 to 0.7364	< 0.0001	***	Yes	0.1479	213275_x_at	CTSB	cathepsin B Homo sapiens
201743_at	NM_000591	NM_000591.2;NM_001040021.1	180	0.6513	0.5582 to 0.7282	< 0.0001	***	Yes	0.4636	201743_at	CD14	CD14 molecule Homo sapiens
202838_at	NM_000147	NM_000147.4	180	0.6491	0.5555 to 0.7264	< 0.0001	***	Yes	0.3667	202838_at		fucosidase, alpha-L- 1, tissue Homo sapiens
203052_at	NM_000063	NM_000063.4;NM_001145903.1	180	0.6128	0.5124 to 0.6966	< 0.0001	***	Yes	0.3258	203052_at	C2	complement component 2 Homo sapiens
32128_at	Y13710	NM_002988.2	180	0.6116	0.5111 to 0.6957	< 0.0001	***	Yes	0.06703	32128_at	CCL18	chemokine (C-C motif) ligand 18 (pulmonary and activation-regulated) Homo sapiens
205382_s_at	NM_001928	NM_001928.2	180	0.6115	0.5109 to 0.6956	< 0.0001	***	Yes	0.2465	205382_s_at		complement factor D (adipsin) Homo sapiens
219386_s_at	NM_020125	NM_020125.2	180	0.6089	0.5078 to 0.6934	< 0.0001	***	Yes	0.1028	219386_s_at		SLAM family member 8 Homo sapiens
211135_x_at	AF009644	NM_001080978.2;NM_001081450.1;NM_005874.3;NM_006864.2;XM_002345208.1	180	0.6073	0.5059 to 0.6921	< 0.0001	***	Yes	0.155	211135_x_at	LILRB2;LILRB3;LOC100293747	leukocyte immunoglobulin-like receptor, subfamily B (with TM and ITIM domains), member 3 Homo sapiens
205147_x_at	NM_000631	NM_000631.4;NM_013416.3	180	0.6055	0.5039 to 0.6906	< 0.0001	***	Yes	0.2506	205147_x_at	NCF4	neutrophil cytosolic factor 4, 40kDa Homo sapiens
201212_at	D55696	NM_001008530.1;NM_005606.5	180	0.6031	0.5010 to 0.6886	< 0.0001	***	Yes	0.5251	201212_at	LGMN	legumain Homo sapiens
205844_at	NM_004666	NM_004666.2	180	0.5885	0.4839 to 0.6766	< 0.0001	***	Yes	0.2359	205844_at	VNN1	vanin 1 Homo sapiens
218831_s_at	NM_004107	NM_001136019.2;NM_004107.4	180	0.5805	0.4745 to 0.6699	< 0.0001	***	Yes	0.1078	218831_s_at	FCGRT	Fc fragment of IgG, receptor, transporter, alpha
203507_at	NM_001251	not in affy probe set	180	0.5801	0.4741 to 0.6696	< 0.0001	***	Yes	0.3007	203507_at		similar to eukaryotic translation initiation factor 4A; small nucleolar RNA, H/ACA box 67; eukaryotic translation initiation factor 4A, isoform 1 Homo sapiens
202075_s_at	NM_006227	NM_006227.2;NM_182676.1	180	0.5715	0.4640 to 0.6624	< 0.0001	***	Yes	0.3755	202075_s_at	PLTP	phospholipid transfer protein
203028_s_at	NM_000101	NM_000101.2	180	0.5707	0.4631 to 0.6618	< 0.0001	***	Yes	0.3266	203028_s_at		cytochrome b-245, alpha polypeptide Homo sapiens
220856_x_at	NM_014128	NM_000146.3	180	0.5535	0.4430 to 0.6473	< 0.0001	***	Yes	0.08221	220856_x_at	FTL	some similarity to SLC11, iron transporter and feroxidase, Functional prediction of the coding sequences of 50 new genes deduced by analysis of cDNA clones from human fetal liver
210042_s_at	AF073890	NM_001336.3	180	0.5492	0.4381 to 0.6438	< 0.0001	***	Yes	0.2032	210042_s_at	CTSZ	cathepsin Z Homo sapiens
221081_s_at	NM_024901	NM_024901.3	180	0.5484	0.4371 to 0.6431	< 0.0001	***	Yes	0.07875	221081_s_at		DENN/MADD domain containing 2D Homo sapiens
201785_at	NM_002933	NM_002933.4;NM_198232.1;NM_198234.2;NM_198235.2;XM_002343252.1+XM_002344756.1+XM_002347436.1;XM_002343253.1+XM_002344757.1+XM_002347437.1	180	0.5473	0.4359 to 0.6422	< 0.0001	***	Yes	0.4447	201785_at	LOC100292323+100289911:LOC100289911+100287557:LOC100287557;RNASE1	ribonuclease, RNase A family, 1 (pancreatic) Homo sapiens
207697_x_at	NM_005874	NM_001080978.2;NM_005874.3	180	0.5414	0.4291 to 0.6372	< 0.0001	***	Yes	0.2238	207697_x_at	LILRB2	leukocyte immunoglobulin-like receptor, subfamily B (with TM and ITIM domains), member 2 Homo sapiens
219358_s_at	NM_018404	NM_018404.2	180	0.5406	0.4281 to 0.6365	< 0.0001	***	Yes	0.1055	219358_s_at		ArfGAP with dual PH domains 2 Homo sapiens
205099_s_at	NM_001295	NM_001295.2	180	0.535	0.4217 to 0.6319	< 0.0001	***	Yes	0.2524	205099_s_at		chemokine (C-C motif) receptor 1 Homo sapiens
209924_at	AB000221	NM_002988.2	180	0.5344	0.4210 to 0.6314	< 0.0001	***	Yes	0.2119	209924_at	CCL18	chemokine (C-C motif) ligand 18 (pulmonary and activation-regulated) Homo sapiens
213975_s_at	AV711904	NM_000239.2	180	0.5317	0.4179 to 0.6291	< 0.0001	***	Yes	0.1328	213975_s_at	LYZ	lysozyme (renal amyloidosis) Homo sapiens
203305_at	NM_000129	NM_000129.3	180	0.5242	0.4093 to 0.6228	< 0.0001	***	Yes	0.3063	203305_at		coagulation factor XIII, A1 polypeptide Homo sapiens
204043_at	NM_000355	NM_000355.2	180	0.5106	0.3937 to 0.6112	< 0.0001	***	Yes	0.2922	204043_at		transcobalamin II; macrocytic anemia Homo sapiens
201954_at	NM_005720	NM_005720.2;XM_936251.3	180	0.5057	0.3882 to 0.6071	< 0.0001	***	Yes	0.4243	201954_at	ARPC1B;LOC653888	actin related protein 2/3 complex, subunit 1B, 41kDa; similar to Actin-related protein 2/3 complex subunit 1B (ARP2/3 complex 41 kDa subunit) (p41-ARC) Homo sapiens
205798_at	NM_002185	NM_002185.2	180	0.5024	0.3843 to 0.6042	< 0.0001	***	Yes	0.2419	205798_at		interleukin 7 receptor Homo sapiens
221666_s_at	BC004470	NM_013258.3;NM_145182.1	180	0.5006	0.3823 to 0.6027	< 0.0001	***	Yes	0.07202	221666_s_at	PYCARD	PYD and CARD domain containing Homo sapiens
204438_at	NM_002438	NM_001009567.1;NM_002438.2	180	0.5005	0.3822 to 0.6027	< 0.0001	***	Yes	0.2856	204438_at	MRC1;MRC1L1	mannose receptor, C type 1-like 1 Homo sapiens
203920_at	NM_005693	NM_001130101.1;NM_001130102.1;NM_005693.2	180	0.4971	0.3783 to 0.5998	< 0.0001	***	Yes	0.2931	203920_at	NR1H3	nuclear receptor subfamily 1, group H, member 3 Homo sapiens
204912_at	NM_001558	NM_001558.3;NR_026691.1	180	0.4965	0.3776 to 0.5993	< 0.0001	***	Yes	0.2607	204912_at	IL10RA	interleukin 10 receptor, alpha Homo sapiens
210757_x_at	AF188298	NM_001343.2	180	0.4965	0.3776 to 0.5993	< 0.0001	***	Yes	0.1775	210757_x_at	DAB2	disabled homolog 2, mitogen-responsive phosphoprotein (Drosophila) Homo sapiens
219059_s_at	AL574194	NM_006691.3	180	0.4918	0.3723 to 0.5953	< 0.0001	***	Yes	0.1066	219059_s_at	LYVE1	lymphatic vessel endothelial hyaluronan receptor 1 Homo sapiens
206120_at	NM_001772	NM_001082618.1;NM_001772.3	180	0.4894	0.3696 to 0.5932	< 0.0001	***	Yes	0.2303	206120_at	CD33	CD33 molecule Homo sapiens
214054_at	AI828929	NM_003974.2	180	0.4857	0.3654 to 0.5901	< 0.0001	***	Yes	0.1238	214054_at	DOK2	docking protein 2, 56kDa Homo sapiens
219183_s_at	NM_013385	NM_013385.3	180	0.4799	0.3588 to 0.5851	< 0.0001	***	Yes	0.1058	219183_s_at		cytohesin 4 Homo sapiens
210140_at	AF031824	NM_003650.2	180	0.4782	0.3569 to 0.5837	< 0.0001	***	Yes	0.2025	210140_at	CST7	cystatin F (leukocystatin) Homo sapiens
202435_s_at	AU154504	NM_000104.3	180	0.4772	0.3558 to 0.5828	< 0.0001	***	Yes	0.3741	202435_s_at	CYP1B1	cytochrome P450, family 1, subfamily B, polypeptide 1 Homo sapiens
201279_s_at	BC003064		180	0.4763	0.3547 to 0.5820	< 0.0001	***	Yes	0.4801	201279_s_at		disabled homolog 2, mitogen-responsive phosphoprotein (Drosophila) Homo sapiens
204829_s_at	NM_000803	NM_000803.4;NM_001113534.1;NM_001113535.1;NM_001113536.1	180	0.4745	0.3527 to 0.5805	< 0.0001	***	Yes	0.2748	204829_s_at		folate receptor 2 (fetal) Homo sapiens
203470_s_at	AI433595	NM_002664.2	180	0.4731	0.3511 to 0.5793	< 0.0001	***	Yes	0.3017	203470_s_at		pleckstrin Homo sapiens
44673_at	N53555		180	0.4669	0.3441 to 0.5740	< 0.0001	***	Yes	0.06317	44673_at		sialic acid binding Ig-like lectin 1, sialoadhesin Homo sapiens
201280_s_at	NM_001343		180	0.4664	0.3435 to 0.5735	< 0.0001	***	Yes	0.4756	201280_s_at		disabled homolog 2, mitogen-responsive phosphoprotein (Drosophila) Homo sapiens
220712_at	NM_024984		180	0.4657	0.3427 to 0.5729	< 0.0001	***	Yes	0.09549	220712_at		chromosome 8 open reading frame 60 Homo sapiens
205423_at	NM_001127	NM_001127.3;NM_001166019.1;NM_145730.2	180	0.4603	0.3367 to 0.5683	< 0.0001	***	Yes	0.2465	205423_at		adaptor-related protein complex 1, beta 1 subunit Homo sapiens
202436_s_at	AU144855		180	0.4508	0.3260 to 0.5601	< 0.0001	***	Yes	0.3739	202436_s_at		cytochrome P450, family 1, subfamily B, polypeptide 1 Homo sapiens
202812_at	NM_000152	NM_000152.3;NM_001079803.1;NM_001079804.1	180	0.45	0.3251 to 0.5594	< 0.0001	***	Yes	0.3688	202812_at		glucosidase, alpha; acid Homo sapiens
205159_at	AV756141	NM_000395.2	180	0.446	0.3206 to 0.5560	< 0.0001	***	Yes	0.2505	205159_at		colony stimulating factor 2 receptor, beta, low-affinity (granulocyte-macrophage) Homo sapiens
206219_s_at	NM_005428	NM_005428.2	180	0.4453	0.3198 to 0.5554	< 0.0001	***	Yes	0.2287	206219_s_at		vav 1 guanine nucleotide exchange factor Homo sapiens
214038_at	AI984980	NM_005623.2	180	0.4338	0.3070 to 0.5455	< 0.0001	***	Yes	0.1321	214038_at		chemokine (C-C motif) ligand 8 Homo sapiens
207111_at	NM_001974	NM_001974.3	180	0.4258	0.2980 to 0.5385	< 0.0001	***	Yes	0.2269	207111_at		egf-like module containing, mucin-like, hormone receptor-like 1 Homo sapiens
210659_at	U79526		180	0.4214	0.2931 to 0.5347	< 0.0001	***	Yes	0.1813	210659_at		chemokine-like receptor 1 Homo sapiens
201278_at	N21202	NM_001343.2	180	0.4163	0.2875 to 0.5303	< 0.0001	***	Yes	0.4954	201278_at		disabled homolog 2, mitogen-responsive phosphoprotein (Drosophila) Homo sapiens
203005_at	NM_002342	NM_002342.1	180	0.4135	0.2844 to 0.5279	< 0.0001	***	Yes	0.3366	203005_at		lymphotoxin beta receptor (TNFR superfamily, member 3) Homo sapiens
202994_s_at	Z95331	NM_006486.2	180	0.4013	0.2709 to 0.5172	< 0.0001	***	Yes	0.3463	202994_s_at		fibulin 1 Homo sapiens
201949_x_at	AL572341	NM_004930.3;XM_002345310.1;XM_002348258.1	180	0.3937	0.2626 to 0.5106	< 0.0001	***	Yes	0.4373	201949_x_at		capping protein (actin filament) muscle Z-line, beta Homo sapiens
209616_s_at	S73751	NM_001025194.1;NM_001025195.1;NM_001266.4	180	0.3892	0.2576 to 0.5067	< 0.0001	***	Yes	0.2175	209616_s_at		carboxylesterase 1 (monocyte/macrophage serine esterase 1) Homo sapiens
201787_at	NM_001996	NM_001996.2	180	0.3869	0.2550 to 0.5046	< 0.0001	***	Yes	0.4408	201787_at		fibulin 1 Homo sapiens
204046_at	NM_004573	NM_004573.2	180	0.3862	0.2542 to 0.5040	< 0.0001	***	Yes	0.2863	204046_at		phospholipase C, beta 2 Homo sapiens
210146_x_at	AF004231		180	0.386	0.2541 to 0.5039	< 0.0001	***	Yes	0.1989	210146_x_at		leukocyte immunoglobulin-like receptor, subfamily B (with TM and ITIM domains), member 2 Homo sapiens
37012_at	U03271		180	0.3846	0.2525 to 0.5026	< 0.0001	***	Yes	0.06589	37012_at		capping protein (actin filament) muscle Z-line, beta Homo sapiens
202437_s_at	NM_000104		180	0.3762	0.2433 to 0.4952	< 0.0001	***	Yes	0.3707	202437_s_at		cytochrome P450, family 1, subfamily B, polypeptide 1 Homo sapiens
210569_s_at	AF247180	NM_014441.1	180	0.3756	0.2426 to 0.4947	< 0.0001	***	Yes	0.1882	210569_s_at		sialic acid binding Ig-like lectin 9 Homo sapiens
219424_at	NM_005755	NM_005755.2	180	0.3689	0.2353 to 0.4888	< 0.0001	***	Yes	0.09677	219424_at		Epstein-Barr virus induced 3 Homo sapiens
209542_x_at	M29644	NM_000618.3;NM_001111283.1;NM_001111284.1;NM_001111285.1	180	0.3644	0.2304 to 0.4849	< 0.0001	***	Yes	0.218	209542_x_at		insulin-like growth factor 1 (somatomedin C) Homo sapiens
211577_s_at	M37484		180	0.3635	0.2294 to 0.4841	< 0.0001	***	Yes	0.1515	211577_s_at		insulin-like growth factor 1 (somatomedin C) Homo sapiens
202995_s_at	NM_006486		180	0.3608	0.2265 to 0.4817	< 0.0001	***	Yes	0.337	202995_s_at		fibulin 1 Homo sapiens
213521_at	AW575379		180	0.3518	0.2167 to 0.4737	< 0.0001	***	Yes	0.1415	213521_at		protein tyrosine phosphatase, non-receptor type 18 (brain-derived) Homo sapiens
204682_at	NM_000428	NM_000428.2	180	0.3427	0.2068 to 0.4657	< 0.0001	***	Yes	0.2827	204682_at		latent transforming growth factor beta binding protein 2 Homo sapiens
205831_at	NM_001767	NM_001767.3	180	0.339	0.2028 to 0.4624	< 0.0001	***	Yes	0.2395	205831_at		CD2 molecule Homo sapiens
207339_s_at	NM_002341	NM_002341.1;NM_009588.1	180	0.3333	0.1966 to 0.4573	< 0.0001	***	Yes	0.2252	207339_s_at		lymphotoxin beta (TNF superfamily, member 3) Homo sapiens
209687_at	U19495	NM_199168.2	180	0.3283	0.1912 to 0.4529	< 0.0001	***	Yes	0.2169	209687_at		chemokine (C-X-C motif) ligand 12 (stromal cell-derived factor 1) Homo sapiens
204960_at	NM_005608	NM_005608.2	180	0.3265	0.1892 to 0.4512	< 0.0001	***	Yes	0.2558	204960_at		protein tyrosine phosphatase, receptor type, C-associated protein Homo sapiens
216474_x_at	AF206667		180	0.3253	0.1879 to 0.4502	< 0.0001	***	Yes	0.1149	216474_x_at		tryptase alpha/beta 1; tryptase beta 2 Homo sapiens
210915_x_at	M15564	XM_002344428.1;XM_002346052.1+XM_002346938.1	180	0.3248	0.1874 to 0.4497	< 0.0001	***	Yes	0.171	210915_x_at		T cell receptor beta variable 19; T cell receptor beta constant 1 Homo sapiens
210972_x_at	M15565		180	0.3207	0.1830 to 0.4461	< 0.0001	***	Yes	0.161	210972_x_at		T cell receptor alpha constant; T cell receptor alpha locus; T cell receptor alpha variable 20; T cell receptor delta locus; T cell receptor delta variable 2 Homo sapiens
213193_x_at	AL559122	NM_004281.3	180	0.3111	0.1726 to 0.4375	< 0.0001	***	Yes	0.1491	213193_x_at		T cell receptor beta variable 19; T cell receptor beta constant 1 Homo sapiens
213539_at	NM_000732	NM_000732.4;NM_001040651.1	180	0.309	0.1704 to 0.4356	< 0.0001	***	Yes	0.1411	213539_at		CD3d molecule, delta (CD3-TCR complex) Homo sapiens
218530_at	NM_013241	NM_013241.2	180	0.2867	0.1466 to 0.4156	< 0.0001	***	Yes	0.1111	218530_at		formin homology 2 domain containing 1 Homo sapiens
201995_at	NM_000127	NM_000127.2	180	0.2806	0.1401 to 0.4101	0.0001	***	Yes	0.4213	201995_at		exostoses (multiple) 1 Homo sapiens
214049_x_at	AI829961	NM_006137.6	180	0.2684	0.1270 to 0.3990	0.0003	***	Yes	0.1302	214049_x_at		CD7 molecule Homo sapiens
206682_at	NM_006344	NM_006344.2;NM_182906.2	180	0.2589	0.1170 to 0.3904	0.0004	***	Yes	0.2278	206682_at		C-type lectin domain family 10, member A Homo sapiens
201152_s_at	N31913		180	0.2567	0.1147 to 0.3884	0.0005	***	Yes	0.5557	201152_s_at		muscleblind-like (Drosophila) Homo sapiens
211796_s_at	AF043179		180	0.2513	0.1090 to 0.3835	0.0007	***	Yes	0.1497	211796_s_at		T cell receptor beta constant 2; T cell receptor beta variable 5-4; T cell receptor beta variable 3-1; T cell receptor beta variable 7-2 Homo sapiens
